# Supplementary material for: Traditional and low-cost technical approaches for investigating greenhouse gases and particulate matter distribution along an urban-to-rural transect (Greve River Basin, Central Italy)
Source: Environ Geochem Health. 2025 Mar 27;47(5):138. doi: 10.1007/s10653-025-02456-2 (PMC11946975; doi:10.1007/s10653-025-02456-2)
Supplement: Supplementary file 4 — Table S1 Summary statistics (minimum: Min., maximum: Max., mean, median, and standard deviation: S.D.) of 15-minute-averaged CO2 and CH4 concentrations (in ppm), PM2.5 (in µg/m-3), temperature (in °C) and relative humidity (in %) values at each monitoring station, during the two sampling periods (Summer and Autumn 2022). (XLSX 14 KB) [file 10653_2025_2456_MOESM4_ESM.xlsx]

## Sheet: Table S1
SUMMER 2022										AUTUMN 2022
POINT	TYPE STATION	MONITORING PERIOD		CO2	CH4	PM2.5	T	RH		POINT	TYPE STATION	MONITORING PERIOD		CO2	CH4	PM2.5	T	RH
MA	urban background (Low-cost station measurements)	22/08-05/09/2022	Counts Min Max Mean Median SD	1288 421 645 476 462 41.8	1292 1.95 2.14 2.05 2.05 0.03	1292 0.63 23.9 2.69 2.50 1.58	1292 24.0 33.3 32.3 31.2 5.43	1292 15.1 76.8 43.2 43.5 13.3		MA	urban background (Low-cost station measurements)	01/10-11/10/2022	Counts Min Max Mean Median SD	932 424 474 451 452 8.99	932 1.99 2.20 2.13 2.14 0.04	932 1.27 42.3 8.09 7.14 5.04	932 17.1 35.8 23.4 22.7 3.90	932 25.7 69.6 57.1 61.8 10.1
SG	urban traffic (Low-cost station measurements)	23/08-05/09/2022	Counts Min Max Mean Median SD	1229 506 585 540 540 182	-	1229 0.66 26.3 2.41 2.39 1.44	1229 20.8 39.8 29.0 28.1 5.02	1229 20.3 79.6 51.5 52.9 14.8		SG	urban traffic (Low-cost station measurements)	21/09-24/09/2022	Counts Min Max Mean Median SD	312 408 481 446 456 26.7	312 2.03 2.32 2.17 2.16 0.08	312 0.61 12.5 2.44 1.47 2.26	312 11.3 30.7 20.1 19.7 5.26	312 20.8 83.6 45.7 45.6 15.8
GZ	suburban traffic (Low-cost station measurements)	24/08-06/09/2022	Counts Min Max Mean Median SD	1249 435 483 455 455 10.03	-	1249 1.01 15.5 3.31 3.2 1.31	1249 21.5 39.8 28.9 28.2 4.59	1249 23.5 75.4 51.3 53.6 13.3		GZ	suburban traffic (Low-cost station measurements)	21/09-11/10/2022	Counts Min Max Mean Median SD	1867 412 587 470 460 43.7	1867 2.01 2.41 2.14 2.13 0.08	1867 0.33 46.9 3.41 2.33 2.76	1867 11.1 33.9 21.2 20.3 4.38	1867 22.7 79.1 62.7 68.7 14.1
SM	suburban background (Low-cost station measurements)	23/08-05/09/2022	Counts Min Max Mean Median SD	1245 427 488 457 455 11.9	947 2.02 2.34 2.18 2.19 0.08	947 0.72 9.33 2.78 2.61 1.31	947 19.6 42.3 28.2 27.1 4.99	947 16.2 80.4 52.2 53.6 15.5		SM	suburban background (Low-cost station measurements)	21/09-11/10/2022	Counts Min Max Mean Median SD	1852 419 482 458 458 12.0	1843 2.11 2.44 2.30 2.32 0.07	-	1843 10.6 30.7 20.4 19.6 3.93	1843 21.9 89.6 63.3 67.2 14.8
LM	rural background (Low-cost station measurements)	23/08-05/09/2022	Counts Min Max Mean Median SD	1230 420 454 434 432 6.32	1243 1.82 1.99 1.93 1.95 0.04	1243 0.49 82.4 3.16 2.97 2.82	1243 18.2 37.3 26.1 24.3 4.85	1243 20 80.8 52.3 54.4 13.9		LM	rural background (Low-cost station measurements)	21/09-11/10/2022	Counts Min Max Mean Median SD	1821 398 448 426 426 8.68	1756 2.32 2.52 2.46 2.47 0.04	1756 0.15 397 6.65 3.20 19.9	1756 3.86 26.5 14.8 13.7 4.18	1756 22.5 100 82.8 87 18.6
